# Supplementary material for: The trehalose glycolipid C18Brar promotes antibody and T-cell immune responses to Mannheimia haemolytica and Mycoplasma ovipneumoniae whole cell antigens in sheep
Source: PLoS One. 2023 Jan 19;18(1):e0278853. doi: 10.1371/journal.pone.0278853 (PMC9851559; doi:10.1371/journal.pone.0278853)
Supplement: S1 Data — (XLSX) [file pone.0278853.s003.xlsx]

## Sheet: Design Details
	PlexSet Design Details
	Customer Name	Accession	Position	Target Sequence	A Tm	B Tm	Flags	HUGO Gene	Species	NSID	Tag	Design Remarks
	GUSB	XM_015103904.1	1919-2018	TCAGTGAAGAGTATCAGAAAGGCTTGCTCAAGCAGTATCATGTGGTTCTGGACCAAAAACGTAAAGAATATGTGGTTGGCGAGCTCATCTGGAATTTTGC	81	79	HK	GUSB	Ovis aries	XM_015103904.1:1918	T001
	RPL15	XM_012162476.1	24-123	CATCCGCCGCCGATCTGCCTTCACGTCGGCCATCCAGGCTTGGGGGCCCTGCGTCCTGGGAGTTTCTCCTGCCCTCTGCGCGGCGCGGGGTGAGCCGACA	89	89	HK	RPL15	Ovis aries	XM_012162476.1:23	T002
	HPRT1	XM_015105023.1	109-208	GTGGTGATTAGCGATGATGAACCAGGTTATGACCTAGATTTATTTTGTATACCCAATCATTATGCTGAGGATTTGGAGAAGGTGTTCATTCCTCATGGAC	73	80	HK	HPRT1	Ovis aries	XM_015105023.1:108	T003	also targets a predicted HGPRT gene, LOC105607923 (XM_012123764) @ 100%
	TGFb	NM_001009400.1	607-706	GTTGTGCGGCAGTGGCTGACCCACAGAGAGGAAATAGAAGGCTTTCGCCTCAGTGCCCACTGTTCCTGTGACAGTAAGGATAACACGCTTCAAGTGGACA	83	82		TGFB1	Ovis aries	NM_001009400.1:606	T004
	IL10	NM_001009327.1	900-999	GCTAGCTGCAGTTTCCATTCCAAGCCTAACCATGCTTGCCAGCTGTTGGGCTGTTTTCCCTGACTGCCCTCTAATTTCTCTTGTCCCTGGACCCACCCGG	81	82		IL10	Ovis aries	NM_001009327.1:899	T005
	CD86	NM_001038016.1	443-542	GAAAAGTCTAACATCATCAATTTGACCTGCTCATCTACACAAGGTTACCCAGAACCTCAGAAGATGTATGTGAGGCTAAACACTAAAAATTCAACTAGCA	79	82		CD86	Ovis aries	NM_001038016.1:442	T006
	IL2RA	NM_001009415.1	1357-1456	TCACTAGATCACAAGTAGCCTGGAGCTCTCTCCACACCATGTAGTGTAAAGAAGAGTAGTTTCATGCTAAGAGCATCCCAACTTCCCAGGTTAGAAATCC	82	80		IL2RA	Ovis aries	NM_001009415.1:1356	T007
	IL2	NM_001009806.1	273-372	AGATTTAGCTCCAAGCAAAAACCTGAACACCAGAGAGATCAAGGATTCAATGGACAATATCAAGAGAATAGTTTTGGAACTACAGGGATCTGAAACAAGA	83	81		IL2	Ovis aries	NM_001009806.1:272	T008
	IFNG	NM_001009803.1	461-560	CTCATCAAGGTGATGAATGACCTGTCGCCAAAATCTAACCTCAGAAAGCGGAAGAGAAGTCAGAATCTCTTTCGAGGCCGGAGAGCATCAATGTAATGGT	81	83		IFNG	Ovis aries	NM_001009803.1:460	T009
	IL17A	XM_012151775.2	248-347	ACAAGAACTTCCCACAGCATGTGAGGGTCAACCTGAACATCGTTAACCGGAACACGAACTCCAGAAGGCCCACCGATTATCACAAGCGCTCCACCTCACC	82	82		IL17A	Ovis aries	XM_012151775.2:247	T010
	IL4	XM_004008636.3	2013-2112	GGCATAGGCTATATTTGCTTGCCAACTGTTGGGAAAACCCATTTACTGAAGAGACCAAAATTGGTGTGAGTCAAAAATGAAACACTCCTTCCCTCTCAAG	80	81		IL4	Ovis aries	XM_004008636.3:2012	T011
	IL22	NM_001260478.1	433-532	CATCCAGAGGAACGTACAGAATCTGAAGAACACAGTGAAAAAGCTTGGAGAGAGTGGAGAGATCAAAGTCATTGGAGAACTGAACTTGCTGTTTATAACC	86	81		IL-22	Ovis aries	NM_001260478.1:432	T012
	CD28	NM_001009441.1	193-292	GTCTGTGCTGTGAATGGAAACCACTCCCATCCACTTCAGTCAACAAATAAGGAATTCAACTGCACCGTGAAAGTAGGCAATGAAACAGTGACTTTCTACC	82	83		CD28	Ovis aries	NM_001009441.1:192	T013
	IL13	NM_001082594.1	14-113	ATGCGTCTGCTTCTCAGTTCTTCTGTGTTGTTCTAGGCTCCATGGCGCTCTTCTTGACCGTGGTCGTTGTTCTTACCTGCTTTGGTGGCCTCGCCTCCCC	79	81		IL13	Ovis aries	NM_001082594.1:13	T014
	MHC class I	XM_012172973.2	1511-1610	CATCCCTAAAATAACTAGTCAGCGGTGCCCTTTGACCCTGACTGTCATCTTGTGAACCATGAGTTTCTCTCTCAAGGCCTGTTCTCACCCTGAGACCATC	83	81		LOC105614324	Ovis aries	XM_012172973.2:1510	T015
	MHC class II	NM_001123402.1	207-306	CCTGCGCTTCGACAGCGACTGGGGCGAGTACCGAGCGGTGGCCGAGCTGGGGCGGCCGGACGCCAAGTACTGGAACAGCCAGAAGGACTTCCTGGAGCGG	92	92		MHCII-DRB1	Ovis aries	NM_001123402.1:206	T016
	CD40	XM_004014616.1	208-307	CAGAGGTCAGCAAAACAGAATGCCAGTCCTGCGGTAAAGGCGAATTCCTGTCCACCTGGAACAGAGAAAAATACTGTCACGAGCACAGATACTGCAACCC	81	83		CD40	Ovis aries	XM_004014616.1:207	T017
	CD40LG	NM_001075101.1	482-581	TGGCCGTGAAAAGACAAGGATTCTATTACATCTACACCCAAGTCACCTTCTGTTCCAATCGGGAAGCTTTGAATCAAGCTCCATTTATAGCCAGCCTCTG	82	79		CD154	Ovis aries	NM_001075101.1:481	T018
	CTLA4	NM_001009214.1	391-490	CTCATGTACCCGCCGCCCTACTACATGGGCGAGGGCAATGGAACCCAGATTTATGTCATTGATCCAGAACCATGCCCGGATTCTGATTTTCTCCTCTGGA	89	76		CTLA-4	Ovis aries	NM_001009214.1:390	T019
	PRDM1 or BLIMP-1	XM_012149535.2	1786-1885	CTCTCAAATCTGAAGGTCCACCTCAGAGTGCACAGTGGAGAACGACCTTTCAAATGCCAGACGTGCAACAAGGGCTTCACTCAGCTTGCCCATCTGCAGA	82	82		PRDM1	Ovis aries	XM_012149535.2:1785	T020
	TNFa	NM_001024860.1	1159-1258	GGCCAGGGTTCTTACCGGAATACTTCGCAACGTTCCTTGAGAAGATCTCACCTAGAACTTGACATGGGTGGGCTTCAACTCTCCCTTCCTGCCAGTGTTT	81	83		TNF	Ovis aries	NM_001024860.1:1158	T021
	ITGAM	NM_001082593.1	1188-1287	TTCAGACATGAATGATGCTTACTTGGGTTATGCTGTCGAAGTCACCTCGCGGAACTGGGTGCAAAACTTGTTTCTGGGAGCACCTCGATATCAGCACATT	80	82		ITGAM	Ovis aries	NM_001082593.1:1187	T022
	CCL2	XM_004012471.2	321-420	GGGTCCAGGACGCCATAAACCATCTCAACAAGAAAAACCAAACTCCGAAGCCTTGAGCCCTCACTCCACAACCCAAGAGTCTAAAGACAATCTGTGTTCT	82	82		LOC101120093	Ovis aries	XM_004012471.2:320	T023
	CXCL10	NM_001009191.1	528-627	GGGTGGCTCATCACCCTGAGCTGTTCAGTAGTGACTCTGCCCTGGCACTGTGACTGTAAGCTATACCGGGGCGCTACGTTCTCAGTTAATGTGCTAAGTC	83	82		CXCL10	NA	NM_001009191.1:527	T024

## Sheet: Isoform Coverage
	PlexSet Isoform Coverage
							RefSeq Version:
	Probe NSID	HUGO Gene	# Hit	Isoforms Hit By Probe
	NM_001075101.1:481	CD154	1	NM_001075101.1
	NM_001009441.1:192	CD28	3	NM_001009441.1;XM_012111193.2;XM_015092745.1
	XM_004014616.1:207	CD40	1	XM_004014616.1
	NM_001038016.1:442	CD86	14	NM_001038016.1;XM_012174640.2;XM_012174216.2;XM_012174541.2;XM_012174471.2;XM_012174691.2;XM_012174842.2;XM_012174804.2;XM_012174346.2;XM_012174603.2;XM_012174749.2;XM_012174907.2;XM_012174398.2;XM_012174287.2
	NM_001009214.1:390	CTLA-4	1	NM_001009214.1
	NM_001009191.1:527	CXCL10	1	NM_001009191.1
	XM_015103904.1:1918	GUSB	2	XM_015103904.1;XM_012168333.2
	XM_015105023.1:108	HPRT1	1	XM_015105023.1
	NM_001009803.1:460	IFNG	1	NM_001009803.1
	NM_001260478.1:432	IL-22	1	NM_001260478.1
	NM_001009327.1:899	IL10	1	NM_001009327.1
	NM_001082594.1:13	IL13	2	NM_001082594.1;XM_012177595.2
	XM_012151775.2:247	IL17A	2	XM_012151775.2;XM_004018887.1
	NM_001009806.1:272	IL2	1	NM_001009806.1
	NM_001009415.1:1356	IL2RA	1	NM_001009415.1
	XM_004008636.3:2012	IL4	2	XM_004008636.3;XM_012153211.2
	NM_001082593.1:1187	ITGAM	1	NM_001082593.1
	XM_004012471.2:320	LOC101120093	2	XM_004012471.2;XM_012114626.1
	XM_012172973.2:1510	LOC105614324	2	XM_012172973.2;XM_012172974.2
	NM_001123402.1:206	MHCII-DRB1	1	NM_001123402.1
	XM_012149535.2:1785	PRDM1	12	XM_012149535.2;XM_012149536.1;XM_012149534.1;XM_012149533.2;XM_012149532.1;XM_012149531.2;XM_012182707.2;XM_012182708.2;XM_012182706.2;XM_012182705.2;XM_004011238.1;XM_012182703.2
	XM_012162476.1:23	RPL15	1	XM_012162476.1
	NM_001009400.1:606	TGFB1	1	NM_001009400.1
	NM_001024860.1:1158	TNF	3	NM_001024860.1;NM_001024860.1;XM_012100437.2

## Sheet: Ovi_pneu_ProbeA_plate1
Gene name	Name	Sequence
GUSB	XM_015103904.1:1918_T001	CAGAACCACATGATACTGCTTGAGCAAGCCTTTCTGATACTCTTCACTGACCTCAAGACCTAAGCGACAGCGTGACCTTGTTTCA
RPL15	XM_012162476.1:23_T002	AGGGCCCCCAAGCCTGGATGGCCGACGTGAAGGCAGATCGGCATCCTCTTCTTTTCTTGGTGTTGAGAAGATGCTC
HPRT1	XM_015105023.1:108_T003	ATACAAAATAAATCTAGGTCATAACCTGGTTCATCATCGCTAATCACCACCACAATTCTGCGGGTTAGCAGGAAGGTTAGGGAAC
TGFb	NM_001009400.1:606_T004	AGGCGAAAGCCTTCTATTTCCTCTCTGTGGGTCAGCTGTTGAGATTATTGAGCTTCATCATGACCAGAAG
IL10	NM_001009327.1:899_T005	CCCAACAGCTGGCAAGCATGGTTAGGCTTGGAATGGAAACTGCAGCAAAGACGCCTATCTTCCAGTTTGATCGGGAAACT
CD86	NM_001038016.1:442_T006	GGGTAACCTTGTGTAGATGAGCAGGTCAAATTGATGATGTTAGACTTTTCCGAACCTAACTCCTCGCTACATTCCTATTGTTTTC
IL2RA	NM_001009415.1:1356_T007	TTTACACTACATGGTGTGGAGAGAGCTCCAGGCTACTTGCCAATTTGGTTTTACTCCCCTCGATTATGCGGAGT
IL2	NM_001009806.1:272_T008	TTGAATCCTTGATCTCTCTGGTGTTCAGGTTTTTGCTTGGAGCTAAATCTCTTTCGGGTTATATCTATCATTTACTTGACACCCT
IFNG	NM_001009803.1:460_T009	CGCTTTCTGAGGTTAGATTTTGGCGACAGGTCATTCATCACCAACAGCCACTTTTTTTCCAAATTTTGCAAGAGCC
IL17A	XM_012151775.2:247_T010	CCGGTTAACGATGTTCAGGTTGACCCTCACATGCTGTGGGAAGCACCGTGTGGACGGCAACTCAGAGATAACGCATAT
IL4	XM_004008636.3:2012_T011	TTCAGTAAATGGGTTTTCCCAACAGTTGGCAAGCAAATATAGCCTATGCCCCTGGAGTTTATGTATTGCCAACGAGTTTGTCTTT
IL22	NM_001260478.1:432_T012	CTCCAAGCTTTTTCACTGTGTTCTTCAGATTCTGTACGTTCCTCTGGATGCAGATAAGGTTGTTATTGTGGAGGATGTTACTACA
CD28	NM_001009441.1:192_T013	TTATTTGTTGACTGAAGTGGATGGGAGTGGTTTCCATTCACAGCACAGACCTTCCTTCCTGTGTTCCAGCTACAAACTTAGAAAC
IL13	NM_001082594.1:13_T014	GAGCGCCATGGAGCCTAGAACAACACAGAAGAACTGAGAAGCAGACGCATCATAAAATTGGTTTTGCCTTTCAGCAATTCAACTT
MHC class I	XM_012172973.2:1510_T015	AGATGACAGTCAGGGTCAAAGGGCACCGCTGACTAGTTATTTTAGGGATGCTGGTCAAGACTTGCATGAGGACCCGCAAATTCCT
MHC class II	NM_001123402.1:206_T016	CCAGCTCGGCCACCGCTCGGTACTCGCCCCAGTCGCTTTCGTTGGGACGCTTGAAGCGCAAGTAGAAAAC
CD40	XM_004014616.1:207_T017	CAGGAATTCGCCTTTACCGCAGGACTGGCATTCTGTTTTGCCAGCAGACCTGCAATATCAAAGTTATAAGCGCGT
CD40LG	NM_001075101.1:481_T018	GAAGGTGACTTGGGTGTAGATGTAATAGAATCCTTGTCTTTTCACGGCCACCTGCCAATGCACTCGATCTTGTCATTTTTTTGCG
CTLA4	NM_001009214.1:390_T019	ATCTGGGTTCCATTGCCCTCGCCCATGTAGTAGGGCAAACTGGAGAGAGAAGTGAAGACGATTTAACCCA
PRDM1 or BLIMP-1	XM_012149535.2:1785_T020	AAAGGTCGTTCTCCACTGTGCACTCTGAGGTGGACCGATTGCTGCATTCCGCTCAACGCTTGAGGAAGTA
TNFa	NM_001024860.1:1158_T021	TGAGATCTTCTCAAGGAACGTTGCGAAGTATTCCGGTAAGAACCCTGGCCCTGAGGCTGTTAAAGCTGTAGCAACTCTTCCACGA
ITGAM	NM_001082593.1:1187_T022	GCGAGGTGACTTCGACAGCATAACCCAAGTAAGCATCATTCATGTCTGAACTAGGACGCAAATCACTTGAAGAAGTGAAAGCGAG
CCL2	XM_004012471.2:320_T023	CTTCGGAGTTTGGTTTTTCTTGTTGAGATGGTTTATGGCGTCCCACGCGATGACGTTCGTCAAGAGTCGCATAATCT
CXCL10	NM_001009191.1:527_T024	CAGTGCCAGGGCAGAGTCACTACTGAACAGCTCAGCATTTGGAATGATGTGTACTGGGAATAAGACGACG

## Sheet: Ovi_pneu_ProbeB_plate1
Gene name	Name	Sequence
GUSB	XM_015103904.1:1918_ProbeB	CGAAAGCCATGACCTCCGATCACTCGCAAAATTCCAGATGAGCTCGCCAACCACATATTCTTTACGTTTTTGGTC
RPL15	XM_012162476.1:23_ProbeB	CGAAAGCCATGACCTCCGATCACTCACCCCGCGCCGCGCAGAGGGCAGGAGAAACTCCCAGGACGC
HPRT1	XM_015105023.1:108_ProbeB	CGAAAGCCATGACCTCCGATCACTCGTCCATGAGGAATGAACACCTTCTCCAAATCCTCAGCATAATGATTGGGT
TGFb	NM_001009400.1:606_ProbeB	CGAAAGCCATGACCTCCGATCACTCCACTTGAAGCGTGTTATCCTTACTGTCACAGGAACAGTGGGCACTG
IL10	NM_001009327.1:899_ProbeB	CGAAAGCCATGACCTCCGATCACTCCCGGGTGGGTCCAGGGACAAGAGAAATTAGAGGGCAGTCAGGGAAAACAG
CD86	NM_001038016.1:442_ProbeB	CGAAAGCCATGACCTCCGATCACTCTGCTAGTTGAATTTTTAGTGTTTAGCCTCACATACATCTTCTGAGGTTCT
IL2RA	NM_001009415.1:1356_ProbeB	CGAAAGCCATGACCTCCGATCACTCGGATTTCTAACCTGGGAAGTTGGGATGCTCTTAGCATGAAACTACTCTTC
IL2	NM_001009806.1:272_ProbeB	CGAAAGCCATGACCTCCGATCACTCTCTTGTTTCAGATCCCTGTAGTTCCAAAACTATTCTCTTGATATTGTCCA
IFNG	NM_001009803.1:460_ProbeB	CGAAAGCCATGACCTCCGATCACTCACCATTACATTGATGCTCTCCGGCCTCGAAAGAGATTCTGACTTCTCTTC
IL17A	XM_012151775.2:247_ProbeB	CGAAAGCCATGACCTCCGATCACTCCTTGTGATAATCGGTGGGCCTTCTGGAGTTCGTGTT
IL4	XM_004008636.3:2012_ProbeB	CGAAAGCCATGACCTCCGATCACTCCTTGAGAGGGAAGGAGTGTTTCATTTTTGACTCACACCAATTTTGGTCTC
IL22	NM_001260478.1:432_ProbeB	CGAAAGCCATGACCTCCGATCACTCGGTTATAAACAGCAAGTTCAGTTCTCCAATGACTTTGATCTCTCCACTCT
CD28	NM_001009441.1:192_ProbeB	CGAAAGCCATGACCTCCGATCACTCGGTAGAAAGTCACTGTTTCATTGCCTACTTTCACGGTGCAGTTGAATTCC
IL13	NM_001082594.1:13_ProbeB	CGAAAGCCATGACCTCCGATCACTCGGGGAGGCGAGGCCACCAAAGCAGGTAAGAACAACGACCACGGTCAAGAA
OLA-I	XM_012172973.2:1510_ProbeB	CGAAAGCCATGACCTCCGATCACTCTCTCAGGGTGAGAACAGGCCTTGAGAGAGAAACTCATGGTTCACA
OLA-II	NM_001123402.1:206_ProbeB	CGAAAGCCATGACCTCCGATCACTCCTTCTGGCTGTTCCAGTACTTGGCGTCCGGCCGCC
CD40	XM_004014616.1:207_ProbeB	CGAAAGCCATGACCTCCGATCACTCTGCTCGTGACAGTATTTTTCTCTGTTCCAGGTGGA
CD40LG	NM_001075101.1:481_ProbeB	CGAAAGCCATGACCTCCGATCACTCCAGAGGCTGGCTATAAATGGAGCTTGATTCAAAGCTTCCCGATTGGAACA
CTLA4	NM_001009214.1:390_ProbeB	CGAAAGCCATGACCTCCGATCACTCTCCAGAGGAGAAAATCAGAATCCGGGCATGGTTCTGGATCAATGACATAA
PRDM1 or BLIMP-1	XM_012149535.2:1785_ProbeB	CGAAAGCCATGACCTCCGATCACTCCAAGCTGAGTGAAGCCCTTGTTGCACGTCTGGCATTTG
TNFa	NM_001024860.1:1158_ProbeB	CGAAAGCCATGACCTCCGATCACTCAAACACTGGCAGGAAGGGAGAGTTGAAGCCCACCCATGTCAAGTTCTAGG
ITGAM	NM_001082593.1:1187_ProbeB	CGAAAGCCATGACCTCCGATCACTCTGATATCGAGGTGCTCCCAGAAACAAGTTTTGCACCCAGTTCC
CCL2	XM_004012471.2:320_ProbeB	CGAAAGCCATGACCTCCGATCACTCTTTAGACTCTTGGGTTGTGGAGTGAGGGCTCAAGG
CXCL10	NM_001009191.1:527_ProbeB	CGAAAGCCATGACCTCCGATCACTCGACTTAGCACATTAACTGAGAACGTAGCGCCCCGGTATAGCTTACAGTCA
